# Supplementary material for: Regional β-Diversity of Stream Insects in Coastal Alabama Is Correlated with Stream Conditions, Not Distance among Sites
Source: Insects. 2023 Oct 31;14(11):847. doi: 10.3390/insects14110847 (PMC10671468; doi:10.3390/insects14110847)
Supplement: Supplementary file 1 [file insects-14-00847-s001.zip]

Archive with 1 entries (1 files):
- insects-2671965-supplementary.pdf
